# Supplementary material for: Green Synthesized Silver Nanoparticles from Biowaste for Rapid Dye Degradation: Experimental Investigation and Computational Mechanistic Insights
Source: Molecules. 2025 Sep 15;30(18):3738. doi: 10.3390/molecules30183738 (PMC12472237; doi:10.3390/molecules30183738)
Supplement: Supplementary file 1 [file molecules-30-03738-s001.zip]

Archive with 1 entries (1 files):
- molecules-3842749-supplementary.pdf
